# Supplementary material for: InVision: An optimized tissue clearing approach for three-dimensional imaging and analysis of intact rodent eyes
Source: iScience. 2021 Jul 26;24(8):102905. doi: 10.1016/j.isci.2021.102905 (PMC8374524; doi:10.1016/j.isci.2021.102905)
Supplement: Data S1. 3D CAD files for custom-designed and 3D-printed ocular imaging inserts, related to Figure 1 [file mmc2.zip]

Archive with 6 entries (6 files):
- confocal_eye_chamber.stl
- __MACOSX/._confocal_eye_chamber.stl
- LSFM_sample_holder.stl
- __MACOSX/._LSFM_sample_holder.stl
- mp_eye_chamber.stl
- __MACOSX/._mp_eye_chamber.stl
